# Supplementary material for: A Δ11 desaturase gene genealogy reveals two divergent allelic classes within the European corn borer (Ostrinia nubilalis)
Source: BMC Evol Biol. 2010 Apr 27;10:112. doi: 10.1186/1471-2148-10-112 (PMC2877688; doi:10.1186/1471-2148-10-112)
Supplement: Additional file 5 — Results of clade specific PCRs. Clade specific primers were used to determine whether each ECB moth possesses a gene copy from both clades A and B in a pattern consistent with fixed gene duplication. This table displays the results of these clade specific PCRs. A number in parentheses indicates successful amplification with that primer pair and the length of the amplified PCR product. The clade specific forward and reverse primers differ in sequence, but are at the same nucleotide position. Despite identical primer positioning, six fixed indel polymorphisms between clades result in an 87 bp difference in expected PCR product size. These size differences allow us to confirm amplification of an allele from one clade versus another. We indicate where the PCR product is significantly (>100 bp) larger than predicted. In all of these cases, the original PCR with primers 403-781 confirms that these individuals have larger amplification products, perhaps due to additional unique insertions. Also indicated is the identity of the allele sequenced for the genealogy. A $ symbol indicates that the sequenced genotype was a recombinant. The final column shows the predicted genotype of each ECB moth, based on the combination of sequencing and clade-specific PCR. [file 1471-2148-10-112-S5.XLSX]

## Sheet: Sheet1
MOTH	CLADE A	BAND SIZE	CLADE B	BAND SIZE	GENOTYPE
NYE6	Primer pair: 403f – InAr	(822)	Primer pair: 403f – InBr	(909)	A / Recombinant
	Primer pair: ExAf – 781r	(1263)	Primer pair: ExBf – 781r
	Was this allele sequenced?	yes	Was this allele sequenced?
HUNZ27	Primer pair: 403f – InAr		Primer pair: 403f – InBr	(909)	B / B
	Primer pair: ExAf – 781r		Primer pair: ExBf – 781r	(1352)
	Was this allele sequenced?		Was this allele sequenced?	yes
NYZ33	Primer pair: 403f – InAr	(822)	Primer pair: 403f – InBr		A / A
	Primer pair: ExAf – 781r	(1263)	Primer pair: ExBf – 781r
	Was this allele sequenced?	yes	Was this allele sequenced?
NYE28	Primer pair: 403f – InAr	(822)	Primer pair: 403f – InBr		A / A
	Primer pair: ExAf – 781r	(1265)	Primer pair: ExBf – 781r
	Was this allele sequenced?	yes	Was this allele sequenced?
NYZ3	Primer pair: 403f – InAr	(822)	Primer pair: 403f – InBr	(909)	A / B
	Primer pair: ExAf – 781r	(1265)	Primer pair: ExBf – 781r	(1352)
	Was this allele sequenced?		Was this allele sequenced?	yes
NYZ16	Primer pair: 403f – InAr	(822)	Primer pair: 403f – InBr	(909)	A / B
	Primer pair: ExAf – 781r	(larger)¨	Primer pair: ExBf – 781r	(1352)
	Was this allele sequenced?		Was this allele sequenced?	yes
NYE34	Primer pair: 403f – InAr		Primer pair: 403f – InBr	(909)	B / B
	Primer pair: ExAf – 781r		Primer pair: ExBf – 781r	(1352)
	Was this allele sequenced?		Was this allele sequenced?	yes
NYE10	Primer pair: 403f – InAr	(822)	Primer pair: 403f – InBr	(909)	B / Recombinant
	Primer pair: ExAf – 781r		Primer pair: ExBf – 781r	(1352)
	Was this allele sequenced?		Was this allele sequenced?	yes
NYE32	Primer pair: 403f – InAr		Primer pair: 403f – InBr	(909)	Recombinant / Recombinant$
	Primer pair: ExAf – 781r	(larger) ¨	Primer pair: ExBf – 781r
	Was this allele sequenced?		Was this allele sequenced?
NCE19	Primer pair: 403f – InAr	(822)	Primer pair: 403f – InBr	(909)	Recombinant / Recombinant$
	Primer pair: ExAf – 781r	(larger) ¨	Primer pair: ExBf – 781r	(1352)
	Was this allele sequenced?		Was this allele sequenced?
NYZ20	Primer pair: 403f – InAr	(822)	Primer pair: 403f – InBr	(909)	A / B
	Primer pair: ExAf – 781r	(larger) ¨	Primer pair: ExBf – 781r	(1352)
	Was this allele sequenced?	yes	Was this allele sequenced?
NYZ23	Primer pair: 403f – InAr	(822)	Primer pair: 403f – InBr		A / A
	Primer pair: ExAf – 781r	(1265)	Primer pair: ExBf – 781r
	Was this allele sequenced?	yes	Was this allele sequenced?
NYE9	Primer pair: 403f – InAr	(822)	Primer pair: 403f – InBr		A / A
	Primer pair: ExAf – 781r	(1265)	Primer pair: ExBf – 781r
	Was this allele sequenced?	yes	Was this allele sequenced?
NYZ30	Primer pair: 403f – InAr	(822)	Primer pair: 403f – InBr	(909)	A / B
	Primer pair: ExAf – 781r	(1265)	Primer pair: ExBf – 781r	(1352)
	Was this allele sequenced?	yes	Was this allele sequenced?
NCE8	Primer pair: 403f – InAr	(822)	Primer pair: 403f – InBr	(909)	A / B
	Primer pair: ExAf – 781r	(1265)	Primer pair: ExBf – 781r	(1352)
	Was this allele sequenced?	yes	Was this allele sequenced?
NCZ18	Primer pair: 403f – InAr	(822)	Primer pair: 403f – InBr	(909)	A / B
	Primer pair: ExAf – 781r	(1265)	Primer pair: ExBf – 781r	(1352)
	Was this allele sequenced?	yes	Was this allele sequenced?
NYZ5	Primer pair: 403f – InAr	(822)	Primer pair: 403f – InBr		A / A
	Primer pair: ExAf – 781r	(1265)	Primer pair: ExBf – 781r
	Was this allele sequenced?	yes	Was this allele sequenced?
NYZ35	Primer pair: 403f – InAr	(822)	Primer pair: 403f – InBr	(909)	A / Recombinant
	Primer pair: ExAf – 781r	(1265)	Primer pair: ExBf – 781r
	Was this allele sequenced?	yes	Was this allele sequenced?
NCE21	Primer pair: 403f – InAr	(822)	Primer pair: 403f – InBr		A / A
	Primer pair: ExAf – 781r	(1265)	Primer pair: ExBf – 781r
	Was this allele sequenced?	yes	Was this allele sequenced?
NYZ7	Primer pair: 403f – InAr	(822)	Primer pair: 403f – InBr		A / A
	Primer pair: ExAf – 781r	(1265)	Primer pair: ExBf – 781r
	Was this allele sequenced?	yes	Was this allele sequenced?
NYZ31	Primer pair: 403f – InAr	(822)	Primer pair: 403f – InBr	(909)	A / Recombinant
	Primer pair: ExAf – 781r	(1265)	Primer pair: ExBf – 781r
	Was this allele sequenced?	yes	Was this allele sequenced?
NYZ24	Primer pair: 403f – InAr	(822)	Primer pair: 403f – InBr		A / A
	Primer pair: ExAf – 781r	(1265)	Primer pair: ExBf – 781r
	Was this allele sequenced?	yes	Was this allele sequenced?
NYZ29	Primer pair: 403f – InAr	(822)	Primer pair: 403f – InBr		A / A
	Primer pair: ExAf – 781r	(1265)	Primer pair: ExBf – 781r
	Was this allele sequenced?	yes	Was this allele sequenced?
NYZ22	Primer pair: 403f – InAr	(822)	Primer pair: 403f – InBr	(909)	A / B
	Primer pair: ExAf – 781r	(larger) ¨	Primer pair: ExBf – 781r	(larger) ¨
	Was this allele sequenced?	yes	Was this allele sequenced?
NYZ36	Primer pair: 403f – InAr	(822)	Primer pair: 403f – InBr		A / Recombinant
	Primer pair: ExAf – 781r	(1265)	Primer pair: ExBf – 781r	(1352)
	Was this allele sequenced?	yes	Was this allele sequenced?
NYZ15	Primer pair: 403f – InAr	(822)	Primer pair: 403f – InBr		A / A
	Primer pair: ExAf – 781r	(1265)	Primer pair: ExBf – 781r
	Was this allele sequenced?	yes	Was this allele sequenced?
NCZ4	Primer pair: 403f – InAr	(822)	Primer pair: 403f – InBr	(909)	A / B
	Primer pair: ExAf – 781r	(1265)	Primer pair: ExBf – 781r	(1352)
	Was this allele sequenced?	yes	Was this allele sequenced?
NYZ25	Primer pair: 403f – InAr	(822)	Primer pair: 403f – InBr	(909)	A / Recombinant$
	Primer pair: ExAf – 781r	(1265)	Primer pair: ExBf – 781r
	Was this allele sequenced?		Was this allele sequenced?
HUNZ14	Primer pair: 403f – InAr	(822)	Primer pair: 403f – InBr	(909)	A / B
	Primer pair: ExAf – 781r	(1265)	Primer pair: ExBf – 781r	(1352)
	Was this allele sequenced?		Was this allele sequenced?	yes
HUNZ13	Primer pair: 403f – InAr	(822)	Primer pair: 403f – InBr	(909)	A / B
	Primer pair: ExAf – 781r	(1265)	Primer pair: ExBf – 781r	(1352)
	Was this allele sequenced?		Was this allele sequenced?	yes
NYE11	Primer pair: 403f – InAr	(822)	Primer pair: 403f – InBr	(909)	A / B
	Primer pair: ExAf – 781r	(1265)	Primer pair: ExBf – 781r	(1352)
	Was this allele sequenced?		Was this allele sequenced?	yes
NYZ1	Primer pair: 403f – InAr		Primer pair: 403f – InBr	(909)	B / B
	Primer pair: ExAf – 781r		Primer pair: ExBf – 781r	(1352)
	Was this allele sequenced?		Was this allele sequenced?	yes
NYE2	Primer pair: 403f – InAr		Primer pair: 403f – InBr	(909)	B / B
	Primer pair: ExAf – 781r		Primer pair: ExBf – 781r	(1352)
	Was this allele sequenced?		Was this allele sequenced?	yes
NYZ12	Primer pair: 403f – InAr		Primer pair: 403f – InBr	(909)	B / B
	Primer pair: ExAf – 781r		Primer pair: ExBf – 781r	(1352)
	Was this allele sequenced?		Was this allele sequenced?	yes
NYE17	Primer pair: 403f – InAr	(822)	Primer pair: 403f – InBr	(909)	B / Recombinant
	Primer pair: ExAf – 781r		Primer pair: ExBf – 781r	(1352)
	Was this allele sequenced?		Was this allele sequenced?	yes
NCZ26	Primer pair: 403f – InAr	(822)	Primer pair: 403f – InBr	(909)	A / B
	Primer pair: ExAf – 781r	(1265)	Primer pair: ExBf – 781r	(1352)
	Was this allele sequenced?	yes	Was this allele sequenced?
